# Supplementary material for: On five species of the tribes Abacetini and Pterostichini (Coleoptera, Carabidae)
Source: Zookeys. 2013 Nov 19;(352):35–50. doi: 10.3897/zookeys.352.6294 (PMC3837397; doi:10.3897/zookeys.352.6294)
Supplement: XML Treatment for Poecilus (Ancholeus) campania [file zookeys.352.6294-treatment2.xml]

<!DOCTYPE tp:taxon-treatment
  PUBLIC "-//TaxonX//DTD Taxonomic Treatment Publishing DTD v0 20100105//EN" "tax-treatment-NSO.dtd">
<tp:taxon-treatment xmlns:tp="http://www.plazi.org/taxpub"><tp:treatment-meta><mixed-citation publication-type="journal"><person-group><name><surname>Guéorguiev</surname><given-names>Borislav V.</given-names></name></person-group><article-title>On five species of the tribes Abacetini and Pterostichini (Coleoptera, Carabidae)</article-title><source>Zookeys</source><day>19</day><month>11</month><year>2013</year><volume>2013</volume><issue>352</issue><fpage>35</fpage><lpage>50</lpage><pub-id pub-id-type="doi">10.3897/zookeys.352.6294</pub-id></mixed-citation></tp:treatment-meta><tp:nomenclature><tp:taxon-name>
                            <tp:taxon-name-part taxon-name-part-type="genus">Poecilus</tp:taxon-name-part>
                            (<tp:taxon-name-part taxon-name-part-type="subgenus">Ancholeus</tp:taxon-name-part>)
                            <tp:taxon-name-part taxon-name-part-type="species">campania</tp:taxon-name-part>
                            <object-id xmlns:xlink="http://www.w3.org/1999/xlink" xlink:type="simple">http://species-id.net/wiki/Poecilus_campania</object-id>
                        </tp:taxon-name><tp:taxon-authority>(Andrewes, 1937)</tp:taxon-authority><tp:taxon-status xmlns:xlink="http://www.w3.org/1999/xlink" xlink:type="simple">comb. n.</tp:taxon-status><tp:nomenclature-citation-list><tp:nomenclature-citation><tp:taxon-name>Feronia campania</tp:taxon-name><comment> Andrewes, 1937: 3 (type locality: “Punjab:  Lyallpur…; Lahore, Shahdara….  India”)</comment></tp:nomenclature-citation></tp:nomenclature-citation-list></tp:nomenclature><tp:treatment-sec sec-type="Type material"><title>Type material.</title><p>Holotype ♀, “Type” [typeset, round white label with red margin], “Light Collection Lyallpur. 3.IX.29” [typeset], “<italic><tp:taxon-name>Feronia campania</tp:taxon-name></italic> Andr. Type H. E. Andrewes det.” [handwritten &amp; typeset] (BMNH, box No 706). Paratype ♀, “India” [typeset], “1765” [typeset], “Bowring. 63. 47*” [typeset], “Ex. coll. Brit. Mus.” [typeset], “Co-type” [typeset, round white label with green margin], “<italic><tp:taxon-name>Feronia campania</tp:taxon-name></italic> Andr. cotype H. E. Andrewes det.” [handwritten &amp; typeset], “H. E. Andrewes Coll. B.M.1945-97.” [typeset] (BMNH, box No 706).</p></tp:treatment-sec><tp:treatment-sec sec-type="Other material"><title>Other material.</title><p>1♀, “Punjab Lyallpur 30.VI.1929 Govt. Entom. Light collection”, “<italic><tp:taxon-name>Feronia campania</tp:taxon-name></italic> Andr. H. E. Andrewes det.” (BMNH, box No 706).</p></tp:treatment-sec><tp:treatment-sec sec-type="Remarks"><title>Remarks.</title><p>The study of the three females showed that they are conspecific and belong to the genus <italic><tp:taxon-name>Poecilus</tp:taxon-name></italic> Bonelli, 1810. According to several character states: 1/ antennal segment 3 compressed and carinate on internal margin; 2/ onychium without ventral setae; 3/ abdominal sternites 4-6 without distinct transverse furrows along base; 4/ pronotum with two basal impressions at each side, the taxon is best placed in the subgenus <italic><tp:taxon-name>Ancholeus</tp:taxon-name></italic> Dejean, 1828. By the structure of the body, color, and corporal dimensions, <italic><tp:taxon-name>Poecilus campania</tp:taxon-name></italic> seems rather similar to <italic><tp:taxon-name>Poecilus wollastoni</tp:taxon-name></italic> (Wollaston, 1854). However, without a thorough revision of the taxa from <italic><tp:taxon-name>Ancholeus</tp:taxon-name></italic> any opinion for eventual relationship between these species will be tentative. For the time being, the <italic><tp:taxon-name>Poecilus campania</tp:taxon-name></italic> is known only from Pakistan (Faisalabad; Lahore).</p></tp:treatment-sec></tp:taxon-treatment>
