# Supplementary material for: On five species of the tribes Abacetini and Pterostichini (Coleoptera, Carabidae)
Source: Zookeys. 2013 Nov 19;(352):35–50. doi: 10.3897/zookeys.352.6294 (PMC3837397; doi:10.3897/zookeys.352.6294)
Supplement: XML Treatment for Pterostichus (Oreophilus) flavofemoratus pinguis [file zookeys.352.6294-treatment4.xml]

<!DOCTYPE tp:taxon-treatment
  PUBLIC "-//TaxonX//DTD Taxonomic Treatment Publishing DTD v0 20100105//EN" "tax-treatment-NSO.dtd">
<tp:taxon-treatment xmlns:tp="http://www.plazi.org/taxpub"><tp:treatment-meta><mixed-citation publication-type="journal"><person-group><name><surname>Guéorguiev</surname><given-names>Borislav V.</given-names></name></person-group><article-title>On five species of the tribes Abacetini and Pterostichini (Coleoptera, Carabidae)</article-title><source>Zookeys</source><day>19</day><month>11</month><year>2013</year><volume>2013</volume><issue>352</issue><fpage>35</fpage><lpage>50</lpage><pub-id pub-id-type="doi">10.3897/zookeys.352.6294</pub-id></mixed-citation></tp:treatment-meta><tp:nomenclature><tp:taxon-name>
                            <tp:taxon-name-part taxon-name-part-type="genus">Pterostichus</tp:taxon-name-part>
                            (<tp:taxon-name-part taxon-name-part-type="subgenus">Oreophilus</tp:taxon-name-part>)
                            <tp:taxon-name-part taxon-name-part-type="species">flavofemoratus</tp:taxon-name-part>
                            <tp:taxon-name-part taxon-name-part-type="subspecies">pinguis</tp:taxon-name-part>
                            <object-id xmlns:xlink="http://www.w3.org/1999/xlink" xlink:type="simple">http://species-id.net/wiki/Pterostichus_flavofemoratus_pinguis</object-id>
                        </tp:taxon-name><tp:taxon-authority>(Dejean, 1828)</tp:taxon-authority><tp:nomenclature-citation-list><tp:nomenclature-citation><tp:taxon-name>Pterostichus (Oreophilus) podgoricensis</tp:taxon-name><comment> B. Guéorguiev, 2013: 59 (type locality: “Titograd Yugoslavia”), syn. n.</comment></tp:nomenclature-citation></tp:nomenclature-citation-list></tp:nomenclature><tp:treatment-sec sec-type="Type material"><title>Type material.</title><p>Holotype ♂, “NHRS-JLKB 000020046” [typeset], “Titograd Yugoslavia” [handwritten], “coll. J. Ferrer” [handwritten], “HOLOTYPE Pterostichus podgoricensis sp. n. Guéorguiev des. 2012” [typeset red label] (NHRS). Paratype ♀, “Teneriffa Coll. O. Thieme” [typeset], “PARATYPE Pterostichus podgoricensis sp. n. Guéorguiev des. 2012” [typeset red label] (MNHUB). For additional data about these specimens see also <xref ref-type="bibr" rid="B4">Guéorguiev (2013</xref>: 59).</p></tp:treatment-sec><tp:treatment-sec sec-type="Other examined material"><title>Other examined material.</title><p><italic><tp:taxon-name>Pterostichus flavofemoratus pinguis</tp:taxon-name></italic>, 4♂♂, 5♀♀, Italy, valley de Gressoney (AO), Fontainemore, 1500 m, forest, 10.VIII.2004, leg. &amp; det. G. Allegro (NMNHS).</p></tp:treatment-sec><tp:treatment-sec sec-type="Remarks"><title>Remarks.</title><p><italic><tp:taxon-name>Pterostichus podgoricensis</tp:taxon-name></italic> has been described by the author after two specimens (<xref ref-type="bibr" rid="B4">Guéorguiev 2013</xref>). Then I regarded this taxon as most allied to <italic><tp:taxon-name>Pterostichus flavofemoratus</tp:taxon-name></italic> (Dejean, 1828) and <italic><tp:taxon-name>Pterostichus spinolae</tp:taxon-name></italic> (Dejean, 1828). Following the publication, two colleagues (see Acknowledgements) informed me that my species may be conspecific with <italic><tp:taxon-name>Pterostichus flavofemoratus pinguis</tp:taxon-name></italic>, a form that I uncritically considered synonymous with <italic><tp:taxon-name>Pterostichus flavofemoratus</tp:taxon-name></italic>. The study of material of <italic><tp:taxon-name>Pterostichus flavofemoratus pinguis</tp:taxon-name></italic> from the Pennine Alps sent me by Gianni Allegro and its comparison with <italic><tp:taxon-name>Pterostichus podgoricensis</tp:taxon-name></italic> showed that the two taxa are identical.</p><!--PageBreak--></tp:treatment-sec><ref-list><ref id="B4"><mixed-citation xmlns:xlink="http://www.w3.org/1999/xlink" xlink:type="simple"><person-group><name name-style="western"><surname>Guéorguiev</surname><given-names>B</given-names></name></person-group> (<year>2013</year>) <article-title>Taxonomic, nomenclatural, and faunistic records for species in tribes Melaenini, Moriomorphini, Pterostichini, Licinini, and Sphodrini (Coleoptera: Carabidae).</article-title><source>Zootaxa</source><volume>3709</volume>(<issue>1</issue>): <fpage>052</fpage>-<lpage>070</lpage>. doi: <ext-link ext-link-type="uri" xlink:href="http://dx.doi.org/10.11646/zootaxa.3709.1.2" xlink:type="simple">10.11646/zootaxa.3709.1.2</ext-link></mixed-citation></ref></ref-list></tp:taxon-treatment>
