# Supplementary material for: On five species of the tribes Abacetini and Pterostichini (Coleoptera, Carabidae)
Source: Zookeys. 2013 Nov 19;(352):35–50. doi: 10.3897/zookeys.352.6294 (PMC3837397; doi:10.3897/zookeys.352.6294)
Supplement: XML Treatment for Aristochroa poecilma [file zookeys.352.6294-treatment5.xml]

<!DOCTYPE tp:taxon-treatment
  PUBLIC "-//TaxonX//DTD Taxonomic Treatment Publishing DTD v0 20100105//EN" "tax-treatment-NSO.dtd">
<tp:taxon-treatment xmlns:tp="http://www.plazi.org/taxpub"><tp:treatment-meta><mixed-citation publication-type="journal"><person-group><name><surname>Guéorguiev</surname><given-names>Borislav V.</given-names></name></person-group><article-title>On five species of the tribes Abacetini and Pterostichini (Coleoptera, Carabidae)</article-title><source>Zookeys</source><day>19</day><month>11</month><year>2013</year><volume>2013</volume><issue>352</issue><fpage>35</fpage><lpage>50</lpage><pub-id pub-id-type="doi">10.3897/zookeys.352.6294</pub-id></mixed-citation></tp:treatment-meta><tp:nomenclature><tp:taxon-name>
                            <tp:taxon-name-part taxon-name-part-type="genus">Aristochroa</tp:taxon-name-part>
                            <tp:taxon-name-part taxon-name-part-type="species">poecilma</tp:taxon-name-part>
                            <object-id xmlns:xlink="http://www.w3.org/1999/xlink" xlink:type="simple">http://species-id.net/wiki/Aristochroa_poecilma</object-id>
                        </tp:taxon-name><tp:taxon-authority>(Andrewes, 1937)</tp:taxon-authority><tp:taxon-status xmlns:xlink="http://www.w3.org/1999/xlink" xlink:type="simple">comb. n.</tp:taxon-status><tp:nomenclature-citation-list><tp:nomenclature-citation><tp:taxon-name>Feronia poecilma</tp:taxon-name><comment> Andrewes, 1937: 5 (type locality: “S.E. Tibet:  Tsangpo Valley, Nyima La, 15,000 feet”)</comment></tp:nomenclature-citation></tp:nomenclature-citation-list></tp:nomenclature><tp:treatment-sec sec-type="Type material"><title>Type material.</title><p>Holotype ♀, “Type” [typeset, white round label with red margin], “Brit. Mus. 1925-189.” [typeset], “S.E.Tibet: Tsangpo Valley, Nyima La. 15,000 22.VI.1924. F. Kingdon Ward.” [handwritten], “<italic><tp:taxon-name>Feroniapoecilma</tp:taxon-name></italic> Andr. Type H. E. Andrewes det.” [handwritten &amp; typeset] (BMNH, box No 682).</p></tp:treatment-sec><tp:treatment-sec sec-type="Examined material of other species"><title>Examined material of other species.</title><p><italic><tp:taxon-name>Aristochroa gratiosa</tp:taxon-name></italic> Tchitcherine, 1898, 1♂, with two labels in Chinese and a third one “Qinhai province China” (BMNH, box No 682); <italic><tp:taxon-name>Aristochroa</tp:taxon-name></italic> sp., 2♀♀, (BMNH, box No 682). The last two specimens with label “E. Tibet: Pochö. 12-16,000 ft. 18-20.vii.1936”, and one of them with second label “<italic><tp:taxon-name>Feroniapoecilma</tp:taxon-name></italic> Andr. Type H. E. Andrewes det.”.</p></tp:treatment-sec><tp:treatment-sec sec-type="Remarks"><title>Remarks.</title><p>The study of the Andrewes’s type has proved that it belongs to the subtribe <tp:taxon-name>Trigonognathina</tp:taxon-name> Tschitschérine, 1898, which includes <italic><tp:taxon-name>Aristochroa</tp:taxon-name></italic> Tschitschérine, 1898, <italic><tp:taxon-name>Myas</tp:taxon-name></italic> Sturm, 1826 (incl. <italic><tp:taxon-name>Trigonognatha</tp:taxon-name></italic> Motschulsky, 1858), <italic><tp:taxon-name>Steropanus</tp:taxon-name></italic> Fairmaire, 1888, and <italic><tp:taxon-name>Xenion</tp:taxon-name></italic> Tschitschérine, 1902. The presence of the following set of characters: 1/ anterior margin of ligula with four or more setae; 2/ elytra with intervals 1, 3, 5, and 7 wider, more or less distinctly raised and differently colored than the other intervals; 3/ terminal segment of both the maxillary and labial palpi not enlarged, revealed that the only specimen of this taxon belongs to <italic><tp:taxon-name>Aristochroa</tp:taxon-name></italic>.</p><p>The holotype of <italic><tp:taxon-name>Aristochroa poecilma</tp:taxon-name></italic> was found at Nyima La, a high-mountain passage in the Nyingchi Prefecture, the southeastern part of the Tibet Autonomous Region, China.</p></tp:treatment-sec></tp:taxon-treatment>
